# Supplementary material for: Descriptive epidemiological study of rare, less common and common cancers in Western Australia
Source: BMC Cancer. 2021 Jul 8;21:779. doi: 10.1186/s12885-021-08501-4 (PMC8265087; doi:10.1186/s12885-021-08501-4)
Supplement: Supplementary file 2 — Additional file 2: Supplementary Appendix 2. Incidence and five-year survival for cancers in Western Australia. List of rare, less common and common cancers, including incidence and five-year survival estimates, for Western Australia. [file 12885_2021_8501_MOESM2_ESM.xlsx]

## Sheet: Additional file 2
SUPPLEMENTARY APPENDIX 2: Incidence and five-year survival for cancers in Western Australia
Tier 2 Rarity 1	Tier	Layer Name	Crude Rate	ASR	ASR 95% CI	RS 5yr	Obs 5yr	Cases
	1	ACUTE MYELOID LEUKEMIA AND RELATED PRECURSOR NEOPLASMS	4.26	4.14	3.79, 4.50	22.81	21.52	541
R	2	Acute promyelocytic leukemia (AML with t(15;17) with variants	0.26	0.26	0.17, 0.35	74.44	72.59	33
R	2	AML	4	3.89	3.55, 4.23	19.51	18.34	508
	1	ADNEXAL CARCINOMA OF SKIN	1.32	1.29	1.09, 1.49	92.91	79.4	168
R	2	Adnexal carcinoma of skin	1.32	1.29	1.09, 1.49	92.91	79.4	168
	1	BONE SARCOMA	0.8	0.82	0.66, 0.98	70.01	67.43	102
R	2	Chondrogenic sarcomas	0.22	0.21	0.13, 0.29	80.81	77.04	28
R	2	Ewings sarcoma	0.13	N/A	N/A	N/A	N/A	17
R	2	Notochordal sarcomas, chordoma	0.07	N/A	N/A	N/A	N/A	9
R	2	Osteogenic sarcoma	0.24	0.26	0.17, 0.35	56.47	54.74	31
R	2	Other high grade sarcomas (fibrosarcoma, malignant fibrous histiocytoma)	<6	N/A	N/A	N/A	N/A	<5
R	2	Vascular sarcoma	<6	N/A	N/A	N/A	N/A	<5
	1	CARCINOMAS OF ADRENAL CORTEX	0.09	N/A	N/A	N/A	N/A	11
R	2	Carcinomas of adrenal cortex	0.09	N/A	N/A	N/A	N/A	11
	1	CARCINOMAS OF PARATHYROID GLAND	0.05	N/A	N/A	N/A	N/A	6
R	2	Carcinomas of parathyroid gland	0.05	N/A	N/A	N/A	N/A	6
	1	CARCINOMAS OF PITUITARY GLAND	<6	N/A	N/A	N/A	N/A	<5
R	2	Carcinomas of pituitary gland	<6	N/A	N/A	N/A	N/A	<5
	1	CARCINOMAS OF THYROID GLAND	11.56	11.29	10.71, 11.87	96.73	93.61	1468
LC	2	Carcinomas of thyroid gland	11.56	11.29	10.71, 11.87	96.73	93.61	1468
	1	EMBRYONAL TUMOURS OF CNS	0.22	0.23	0.14, 0.31	51.7	51.45	28
R	2	Embryonal tumours of CNS	0.22	0.23	0.14, 0.31	51.7	51.45	28
	1	EMBRYONAL TUMOURS OF EYE	0.08	N/A	N/A	N/A	N/A	16
R	2	Medulloepithelioma	0	0
R	2	Retinoblastoma	0.08	N/A	N/A	N/A	N/A	10
	1	EPITHELIAL TUMOURS OF ANAL CANAL	1.54	1.47	1.26, 1.67	67.41	61.64	195
R	2	Adenocarcinoma with variants of anal canal	0.29	0.28	0.19, 0.37	54.3	47.24	37
R	2	Paget's disease of anal canal	<6	N/A	N/A	N/A	N/A	<5
R	2	Squamous cell carcinoma with variants of anal canal	1.2	1.14	0.96, 1.32	70.72	65.5	152
	1	EPITHELIAL TUMOURS OF BLADDER	9.8	9.43	8.90, 9.96	57.23	46.48	1245
R	2	Adenocarcinoma with variants of bladder	0.13	N/A	N/A	N/A	N/A	17
R	2	Salivary gland type tumour of bladder	0	0
R	2	Squamous cell carcinoma with variants of bladder	0.2	0.2	0.12, 0.28	32.98	24.17	26
LC	2	Transitional cell carcinoma of bladder	8.95	8.61	8.10, 9.11	58.66	47.87	1136
	1	EPITHELIAL TUMOURS OF BREAST2	134.77	125.75	123.06, 128.44	92.16	86.23	8576
C	2	Invasive carcinoma of no special type-NST (obs Invasive ductal carcinoma of breast)2	107.31	100.56	98.15, 102.97	93.4	87.97	6834
C	2	Invasive lobular carcinoma of breast2	16.22	14.97	14.04, 15.89	91.73	85.81	1023
R	2	Mammary Paget’s disease of breast2	0.19	N/A	N/A	N/A	N/A	12
R	2	Metaplastic carcinoma of breast2	0.63	0.59	0.40, 0.77	62.74	55.51	40
R	2	Salivary gland type tumours of breast2	0.1	N/A	N/A	N/A	N/A	6
R	2	Special types of adenocarcinoma of breast2	4.15	3.83	3.36, 4.30	98.75	89.6	264
	1	EPITHELIAL TUMOURS OF CERVIX UTERI2	7.05	6.92	6.28, 7.57	76.75	74.48	445
R	2	Adenocarcinoma with variants of cervix uteri2	1.95	1.92	1.58, 2.26	84.37	82.83	123
R	2	Mullerian mixed tumour of cervix uteri2	<6	N/A	N/A	N/A	N/A	<5
R	2	Squamous cell carcinoma with variants of cervix uteri2	4.63	4.56	4.03, 5.09	75.15	73.05	292
R	2	Undifferentiated carcinoma of cervix uteri2	0	0
	1	EPITHELIAL TUMOURS OF COLON	34.88	33.48	32.49, 34.48	71.02	61.15	4429
C	2	Adenocarcinoma with variants of colon	32.1	30.9	29.94, 31.86	74.74	64.67	4076
R	2	Fibromixoma and low grade mucinous adenocarcinoma (pseudomixoma peritonei) of the appendix	0.25	0.24	0.16, 0.32	76.03	72.57	32
R	2	Squamous cell carcinoma with variants of colon	<6	N/A	N/A	N/A	N/A	<5
	1	EPITHELIAL TUMOURS OF CORPUS UTERI2	17.85	16.15	15.19, 17.10	84.94	79	1126
C	2	Adenocarcinoma with variants of corpus uteri2	14.97	13.58	12.71, 14.45	92.8	86.84	944
R	2	Adenoid cystic carcinoma of corpus uteri2	0	0
R	2	Clear cell adenocarcinoma, NOS2	0.27	N/A	N/A	N/A	N/A	17
R	2	Mullerian mixed tumour2	0.73	0.67	0.47, 0.87	45.06	41.18	46
R	2	Serous (papillary) carcinoma2	1.43	1.27	1.01, 1.54	57.17	52.58	90
R	2	Squamous cell carcinoma with variants of corpus uteri2	0.08	N/A	N/A	N/A	N/A	5
	1	EPITHELIAL TUMOURS OF EYE AND ADNEXA	0.46	0.44	0.33, 0.56	89.84	76.46	58
R	2	Adenocarcinoma with variants of eye and adnexa	<6	N/A	N/A	N/A	N/A	<5
R	2	Squamous cell carcinoma with variants of eye and adnexa	0.36	0.35	0.25, 0.46	92.3	77.82	46
	1	EPITHELIAL TUMOURS OF GALLBLADDER AND EXTRAHEPATIC BILIARY TRACT (EBT)	3.65	3.48	3.16, 3.80	19.59	16.74	464
R	2	Adenocarcinoma with variants of EBT	2.68	2.57	2.29, 2.84	18.17	15.51	340
R	2	Adenocarcinoma with variants of gallbladder	0.79	0.75	0.60, 0.89	27.04	23.14	100
R	2	Squamous cell carcinoma of gallbladder and EBT	<6	N/A	N/A	N/A	N/A	<5
	1	EPITHELIAL TUMOURS OF HYPOPHARYNX AND LARYNX	2.35	2.2	1.95, 2.45	54.58	48.25	298
R	2	Squamous cell carcinoma with variants of hypopharynx	0.6	0.55	0.43, 0.68	36.34	32.5	76
R	2	Squamous cell carcinoma with variants of larynx	1.65	1.55	1.33, 1.76	62.34	55.03	209
	1	EPITHELIAL TUMOURS OF KIDNEY	13.75	13.1	12.48, 13.72	79.02	72.1	1746
C	2	Renal cell carcinoma with variants	13.45	12.82	12.20, 13.43	80.13	73.38	1708
R	2	Squamous cell carcinoma with variants of kidney	<6	N/A	N/A	N/A	N/A	<5
R	2	Squamous cell carcinoma spindle cell type of kidney	0	0
	1	EPITHELIAL TUMOURS OF LIVER AND INTRAHEPATIC BILE TRACT (IBT)	7.29	6.89	6.45, 7.34	22.44	20.3	926
R	2	Adenocarcinoma with variants of liver and IBT	0.24	0.22	0.14, 0.30	14.33	13.26	30
R	2	Bile duct cystadenocarcinoma of IBT	<6	N/A	N/A	N/A	N/A	<5
R	2	Cholangiocarcinoma of IBT	1.61	1.56	1.35, 1.78	10.68	9.25	205
R	2	Hepatocellular carcinoma of Liver and IBT	5.22	4.9	4.53, 5.28	27.02	24.72	663
R	2	Hepatocellular carcinoma, fibrolamellar	<6	N/A	N/A	N/A	N/A	<5
R	2	Squamous cell carcinoma with variants of liver and IBT	<6	N/A	N/A	N/A	N/A	<5
R	2	Undifferentiated carcinoma of liver and IBT	<6	N/A	N/A	N/A	N/A	<5
	1	EPITHELIAL TUMOURS OF LUNG	43.67	41.63	40.53, 42.74	20.62	17.89	5546
C	2	Adenocarcinoma with variants of lung	20.02	19.08	18.3, 19.83	29.44	26.24	2542
R	2	Adenosquamous carcinoma of lung	0.4	0.39	0.28, 0.50	39.17	34.26	51
R	2	Large cell carcinoma of lung	0.45	0.42	0.31, 0.53	12.15	10.33	57
R	2	Poorly differentiated endocrine carcinoma of lung	5.46	5.14	4.75 5.53	11.41	10.29	694
R	2	Salivary gland type tumours of lung	0.07	N/A	N/A	N/A	N/A	9
R	2	Sarcomatoid carcinoma of lung	0.32	0.32	0.22, 0.42	14.96	12.44	41
LC	2	Squamous cell carcinoma with variants of lung	8.09	7.75	7.23, 8.23	23.09	19.96	1027
	1	EPITHELIAL TUMOURS OF MAJOR SALIVARY GLANDS AND SALIVARY,GLAND TYPE TUMOURS	1.35	1.3	1.10, 1.49	77.02	70.42	172
R	2	Epithelial tumours of major salivary glands	1.05	1.01	0.84, 1.18	72.83	66.37	133
R	2	Salivary gland type tumours of head and neck	0.31	0.29	0.20, 0.38	87.88	81.14	39
	1	EPITHELIAL TUMOURS OF MIDDLE EAR	<6	N/A	N/A	N/A	N/A	<5
R	2	Adenocarcinoma with variants of middle ear	<6	N/A	N/A	N/A	N/A	<5
R	2	Squamous cell carcinoma with variants middle ear	<6	N/A	N/A	N/A	N/A	<5
	1	EPITHELIAL TUMOURS OF NASAL CAVITY AND SINUSES	0.52	0.49	0.37, 0.61	57.52	52.19	66
R	2	Intestinal type adenocarcinoma of nasal cavity and sinuses	0.04	N/A	N/A	N/A	N/A	5
R	2	Lymphoepithelial carcinoma of nasal cavity and sinuses	0.11	N/A	N/A	N/A	N/A	14
R	2	Squamous cell carcinoma with variants of nasal cavity and sinuses	0.34	0.32	0.22, 0.41	72.9	67.24	43
R	2	Undifferentiated carcinoma of nasal cavity and sinuses	<6	N/A	N/A	N/A	N/A	<5
	1	EPITHELIAL TUMOURS OF NASOPHARYNX	0.35	0.35	0.25, 0.45	66.19	63.71	45
R	2	Papillary adenocarcinoma of nasopharynx	0	0
R	2	Squamous cell carcinoma with variants of nasopharynx	0.25	0.25	0.16, 0.33	69.07	66.58	32
	1	EPITHELIAL TUMOURS OF OESOPHAGUS	5.62	5.28	4.89, 5.68	24.9	21.82	714
R	2	Adenocarcinoma with variants of oesophagus	3.03	2.84	2.55, 3.13	24.74	22.04	385
R	2	Salivary gland type tumours of oesophagus	0	0
R	2	Squamous cell carcinoma with variants of oesophagus	2.17	2.05	1.80, 2.29	26.23	22.68	275
R	2	Undifferentiated carcinoma of oesophagus	0	0
	1	EPITHELIAL TUMOURS OF ORAL CAVITY AND LIP	8.33	7.96	7.47, 8.44	81.58	73.62	1058
R	2	Squamous cell carcinoma with variants of lip	4.76	4.57	4.21, 4.94	94.27	84.9	605
R	2	Squamous cell carcinoma with variants of oral cavity	3.5	3.32	3.01, 3.64	64.51	58.41	445
	1	EPITHELIAL TUMOURS OF OROPHARYNX	4.38	4.04	3.70, 4.38	72.36	68.53	556
R	2	Squamous cell carcinoma with variants of oropharynx	4.3	3.97	3.63, 4.30	73.38	69.65	546
	1	EPITHELIAL TUMOURS OF OVARY AND FALLOPIAN TUBE2	10.4	9.57	8.23, 10.31	45.84	42.52	656
R	2	Adenocarcinoma with variants of fallopian tube2	0.92	0.85	0.63, 1.07	56.93	53.79	58
LC	2	Adenocarcinoma with variants of ovary2	6.69	6.22	5.62, 6.82	44.31	41.56	422
R	2	Clear cell adenocarcinoma of ovary2	0.63	0.6	0.42, 0.79	71.82	69.88	40
R	2	Mucinous adenocarcinoma of ovary2	0.6	0.57	0.39, 0.76	75.27	71.9	38
R	2	Mullerian mixed tumour of ovary and fallopian tube2	0.22	N/A	N/A	N/A	N/A	14
R	2	Primary peritoneal serous/papillary carcinoma2	0.11	N/A	N/A	N/A	N/A	7
	1	EPITHELIAL TUMOURS OF PANCREAS	11.32	10.81	10.25, 11.37	8.45	7.61	1438
R	2	Acinar cell carcinoma of pancreas	<6	N/A	N/A	N/A	N/A	<5
LC	2	Adenocarcinoma with variants of pancreas	10.07	9.63	9.10, 10.17	9.11	8.12	1279
R	2	Carcinoma with osteoclast, like giant cells of pancreas	0	0	0	33.8
R	2	Intraductal papillary mucinous carcinoma invasive of pancreas	0.04	N/A	N/A	N/A	N/A	5
R	2	Mucinous cystadenocarcinoma of pancreas	<6	N/A	N/A	N/A	N/A	<5
R	2	Serous cystadenocarcinoma of pancreas	<6	N/A	N/A	N/A	N/A	<5
R	2	Solid pseudopapillary carcinoma of pancreas	<6	N/A	N/A	N/A	N/A	<5
R	2	Squamous cell carcinoma with variants of pancreas	<6	N/A	N/A	N/A	N/A	<5
	1	EPITHELIAL TUMOURS OF PELVIS AND URETER	1.55	1.48	1.28, 1.69	41.37	35.36	197
R	2	Adenocarcinoma with variants of pelvis and ureter	<6	N/A	N/A	N/A	N/A	<5
R	2	Squamous cell carcinoma with variants of pelvis and ureter	<6	N/A	N/A	N/A	N/A	<5
R	2	Transitional cell carcinoma of pelvis and ureter	1.47	1.41	1.21, 1.61	41.67	35.3	187
	1	EPITHELIAL TUMOURS OF PENIS2	0.8	0.82	0.59, 1.04	94.1	81.08	51
R	2	Adenocarcinoma with variants of penis2	0	0	0	62.74
R	2	Squamous cell carcinoma with variants of penis2	0.8	0.82	0.59, 1.04	94.1	81.08	51
	1	EPITHELIAL TUMOURS OF PROSTATE2	157.44	152.39	149.39, 155.40	96.34	85.21	10063
C	2	Adenocarcinoma with variants of prostate2	150.63	144.72	141.81, 147.64	98.8	88.12	9628
R	2	Basal cell adenocarcinoma of prostate2	<6	N/A	N/A	N/A	N/A	<5
R	2	Infiltrating duct carcinoma of prostate2	0.09	N/A	N/A	N/A	N/A	6
R	2	Squamous cell carcinoma with variants of prostate2	<6	N/A	N/A	N/A	N/A	<5
R	2	Transitional cell carcinoma of prostate2	0	0
	1	EPITHELIAL TUMOURS OF RECTUM	12.77	12.16	11.57, 12.76	72.86	65.19	1622
LC	2	Adenocarcinoma with variants of rectum	11.83	11.28	10.71, 11.86	75.01	67.35	1503
R	2	Squamous cell carcinoma with variants of rectum	0.42	0.38	0.28, 0.49	72.7	66.18	53
	1	EPITHELIAL TUMOURS OF SMALL INTESTINE	0.87	0.83	0.68, 0.99	38.11	33.78	110
R	2	Adenocarcinoma with variants of small intestine	0.76	0.72	0.58, 0.87	39.58	35.69	96
R	2	Squamous cell carcinoma with variants of small intestine	<6	N/A	N/A	N/A	N/A	<5
	1	EPITHELIAL TUMOURS OF STOMACH	6.82	6.55	6.11, 6.99	31.8	27.2	866
LC	2	Adenocarcinoma with variants of stomach	6.09	5.86	5.45, 6.28	33.37	28.69	774
R	2	Salivary gland-type tumour of stomach	0	0
R	2	Squamous cell carcinoma with variants of stomach	0.09	N/A	N/A	N/A	N/A	11
R	2	Undifferentiated carcinoma of stomach	<6	N/A	N/A	N/A	N/A	<5
	1	EPITHELIAL TUMOURS OF THYMUS	0.19	0.18	0.11, 0.25	50.92	46.48	24
R	2	Adenocarcinoma with variants of thymus	<6	N/A	N/A	N/A	N/A	<5
R	2	Malignant thymoma	0.17	0.16	0.09, 0.22	62.29	56.73	21
R	2	Squamous cell carcinoma of thymus	<6	N/A	N/A	N/A	N/A	<5
	1	EPITHELIAL TUMOURS OF TRACHEA	0.06	N/A	N/A	N/A	N/A	7
R	2	Adenocarcinoma with variants of trachea	<6	N/A	N/A	N/A	N/A	<5
R	2	Salivary gland type tumours of trachea	<6	N/A	N/A	N/A	N/A	<5
R	2	Squamous cell carcinoma with variants of trachea	<6	N/A	N/A	N/A	N/A	<5
	1	EPITHELIAL TUMOURS OF URETHRA	0.13	N/A	N/A	81.51	70.64	16
R	2	Adenocarcinoma with variants of urethra	<6	N/A	N/A	N/A	N/A	<5
R	2	Squamous cell carcinoma with variants of urethra	<6	N/A	N/A	N/A	N/A	<5
R	2	Transitional cell carcinoma of urethra	0.07	N/A	N/A	N/A	N/A	9
	1	EPITHELIAL TUMOURS OF VULVA AND VAGINA2	3.23	2.89	2.49, 3.29	71.73	63.45	204
R	2	Adenocarcinoma with variants of vulva and vagina2	0.17	N/A	N/A	N/A	N/A	11
R	2	Mullerian mixed tumour of vulva and vagina2	0	0
R	2	Paget's disease of vulva and vagina2	0.14	N/A	N/A	N/A	N/A	9
R	2	Squamous cell carcinoma with variants of vulva and vagina2	2.79	2.5	2.13, 2.86	74	65.33	176
R	2	Undifferentiated carcinoma of vulva and vagina2	0	0
	1	EXTRAGONADAL GERM CELL TUMOURS	0.12	N/A	N/A	N/A	N/A	15
R	2	Germ cell tumour of Central Nervous System (CNS)	0.06	N/A	N/A	N/A	N/A	7
R	2	Non seminomatous germ cell tumour	0.06	N/A	N/A	N/A	N/A	7
R	2	Seminomatous germ cell tumour	<6	N/A	N/A	N/A	N/A	<5
	1	GASTROINTESTINAL STROMAL SARCOMA	0.49	0.47	0.35, 0.59	71.5	65.23	62
R	2	Gastrointestinal stromal sarcoma	0.49	0.47	0.35, 0.59	71.5	65.23	62
	1	HEPATOBLASTOMA	0.05	N/A	N/A	N/A	N/A	6
R	2	Hepatoblastoma	0.05	N/A	N/A	N/A	N/A	6
	1	HISTIOCYTIC AND DENDRITIC CELL NEOPLASMS	0.19	0.19	0.11, 0.26	94.53	92.97	24
R	2	Histiocytic malignancies	0.16	0.16	0.09, 0.22	96.77	96.36	20
R	2	Lymph node accessory cell tumours	<6	N/A	N/A	N/A	N/A	<5
	1	KAPOSI'S SARCOMA	0.14	N/A	N/A	N/A	N/A	18
R	2	Kaposi's sarcoma	0.14	N/A	N/A	N/A	N/A	18
	1	LYMPHOID DISEASES	38.15	36.61	35.57, 37.65	74.03	66.66	4845
LC	2	Diffuse B lymphoma	7.05	6.75	6.30, 7.19	72.13	65.36	895
R	2	Follicular B lymphoma	4.21	3.96	3.62, 4.30	92.44	86.12	535
R	2	Hairy cell leukaemia	0.26	0.25	0.16, 0.34	106.58	94.41	33
R	2	Hodgkin lymphoma nodular lymphocyte predominance	0.18	0.18	0.11, 0.26	102.78	100	23
R	2	Hodgkin lymphoma, classical	2.13	2.09	1.84, 2.33	92.25	89.63	271
R	2	Mantle cell lymphoma	0.94	0.91	0.74, 1.07	66.78	57.5	119
R	2	Other T cell lymphomas and NK cell neoplasms	1.53	1.47	1.26, 1.68	49.76	46.56	194
LC	2	Other non Hodgkin, Mature B cell lymphoma	7.79	7.42	6.96, 7.89	83.01	72.4	989
LC	2	Plasmacytoma/Multiple Myeloma (and Heavy chain diseases)	7.33	7.01	6.56, 7.47	50.91	44.58	931
R	2	Precursor B/T lymphoblastic leukaemia/lymphoblastic lymphoma (and Burkitt leukemia/lymphoma)	1.9	1.91	1.67, 2.16	70.2	69.13	241
R	2	Prolymphocytic leukaemia, B cell	0.04	N/A	N/A	N/A	N/A	5
R	2	T cutaneous lymphoma (Sezary syn, Mycosis fung)	0.72	0.69	0.55, 0.83	88.68	82.04	92
	1	MALIGNANT MELANOMA OF EYE	0.68	0.65	0.51, 0.79	81.61	75.16	86
R	2	Malignant melanoma of conjunctiva	0.08	N/A	N/A	N/A	N/A	10
R	2	Malignant melanoma of uvea	0.46	0.44	0.33, 0.56	85	78.36	59
	1	MALIGNANT MELANOMA OF MUCOSA AND EXTRACUTANEOUS	0.17	0.16	0.09, 0.23	22.81	20.43	22
R	2	Malignant melanoma of mucosa and extracutaneous	0.17	0.16	0.09, 0.23	22.81	20.43	22
	1	MALIGNANT MESOTHELIOMA	4.52	4.37	4.01, 4.73	6.02	5.23	574
R	2	Mesothelioma of peritoneum and tunica vaginalis	0.19	0.18	0.11, 0.26	18.03	16.77	24
R	2	Mesothelioma of pleura and pericardium	4.33	4.19	3.83, 4.54	5.43	4.69	550
	1	MALIGNANT SKIN MELANOMA	53.06	50.9	49.68, 52.13	94.62	84.75	6738
C	2	Malignant skin melanoma	53.06	50.9	49.68, 52.13	94.62	84.75	6738
	1	MYELODYSPLASTIC SYNDROME AND MYELODYSPLASTIC/MYELOPROLIFERATIVE DISEASES	4.65	4.5	4.13, 4.86	26.02	19.98	590
R	2	Atypical chronic myeloid leukemia BCR/ABL negative	<6	N/A	N/A	N/A	N/A	<5
R	2	Chronic myelomonocytic leukemia	0.85	0.82	0.67, 0.98	21.77	17.6	108
R	2	Myelodysplastic syndrome with 5q syndrome	<6	N/A	N/A	N/A	N/A	<5
R	2	Other myelodysplastic syndrome	3.64	3.51	3.19, 3.84	26.74	20.3	462
	1	MYELOID AND LYMPHOID NEOPLASMS	0.07	N/A	N/A	N/A	N/A	9
R	2	Myeloid and lymphoid neoplasms	0.07	N/A	N/A	N/A	N/A	9
	1	MYELOPROLIFERATIVE NEOPLASMS	4.38	4.23	3.87, 4.58	77.6	68.67	556
R	2	Chronic myeloid leukemia	0.97	0.94	0.77, 1.10	84	79.45	123
R	2	Mast cell tumour	0.06	N/A	N/A	N/A	N/A	8
R	2	Other myeloproliferative neoplasms	3.34	3.23	2.92, 3.54	75.56	64.86	425
R	1	NEPHROBLASTOMA	0.19	0.19	0.11, 0.27	100.11	100	24
R	2	Nephroblastoma	0.19	0.19	0.11, 0.27	100.11	100	24
	1	NET GEP	6.16	5.93	5.51, 6.35	86.65	81.32	782
R	2	Malignant mixed pancreatic endocrine and exocrine tumour	0	0	0
R	2	Poorly differentiated endocrine carcinoma of pancreas and digestive tract	1.06	1.02	0.84, 1.19	55.3	50.23	135
R	2	Well differentiated functioning endocrine carcinoma of pancreas and digestive tract	<6	N/A	N/A	N/A	N/A	<5
R	2	Well differentiated not functioning endocrine carcinoma of pancreas and digestive tract	5.08	4.9	4.52, 5.28	95.55	90.37	645
	1	NET LUNG	1.04	0.99	0.82, 1.16	91.54	86.46	132
R	2	Typical and atypical carcinoid of the lung	1.04	0.99	0.82, 1.16	91.54	86.46	132
	1	NET OTHER SITES	2.69	2.57	2.29, 2.84	45.56	36.98	341
R	2	Endocrine carcinoma of thyroid gland	0	0
R	2	Neuroendocrine carcinoma of other sites	1.38	1.33	1.13, 1.53	37.75	32.87	175
R	2	Neuroendocrine carcinoma of skin	1.3	1.23	1.04, 1.42	53.59	41.15	165
R	2	Paraganglioma	<6	N/A	N/A	N/A	N/A	<5
R	2	Pheochromoctyoma, malignant	<6	N/A	N/A	N/A	N/A	<5
	1	NEUROBLASTOMA AND GANGLIONEUROBLASTOMA	0.26	0.26	0.17, 0.35	78.88	78.77	33
R	2	Neuroblastoma and ganglioneuroblastoma	0.26	0.26	0.17, 0.35	78.88	78.77	33
	1	NON EPITHELIAL TUMOURS OF OVARY2	0.52	0.52	0.34, 0.70	97.83	95.66	33
R	2	Germ cell tumour of ovary2	0.16	N/A	N/A	N/A	N/A	10
R	2	Malignant/Immature teratoma of ovary2	0.21	N/A	N/A	N/A	N/A	13
R	2	Sex cord tumours of ovary2	0.16	N/A	N/A	N/A	N/A	10
	1	ODONTOGENIC MALIGNANT TUMOURS	0.04	N/A	N/A	N/A	N/A	5
R	2	Odontogenic malignant tumours	0.04	N/A	N/A	N/A	N/A	5
	1	OLFACTORY NEUROBLASTOMA	0.04	N/A	N/A	N/A	N/A	5
R	2	Olfactory neuroblastoma	0.04	N/A	N/A	N/A	N/A	5
	1	PANCREATOBLASTOMA	0	0
R	2	Pancreatoblastoma	0	0
	1	PLEUROPULMONARY BLASTOMA	<6	N/A	N/A	N/A	N/A	<5
R	2	Pleuropulmonary blastoma	<6	N/A	N/A	N/A	N/A	<5
	1	SOFT TISSUE SARCOMA	6.03	5.85	5.43, 6.27	65.09	59.53	766
R	2	Alveolar rhabdomyosarcoma of soft tissue	0.04	N/A	N/A	N/A	N/A	5
R	2	Embryonal rhabdomyosarcoma of soft tissue	<6	N/A	N/A	N/A	N/A	<5
R	2	Ewing’s family tumours of soft tissue	0.09	N/A	N/A	N/A	N/A	12
R	2	Soft tissue sarcoma of brain and other parts of nervous system	0.17	0.17	0.10, 0.24	49.63	47.64	22
R	2	Soft tissue sarcoma of breast	0.24	0.23	0.15, 0.31	89.82	84.57	30
R	2	Soft tissue sarcoma of head and neck	0.26	0.25	0.17, 0.34	40.05	32.97	33
R	2	Soft tissue sarcoma of heart	<6	N/A	N/A	N/A	N/A	<5
R	2	Soft tissue sarcoma of limbs	1.92	1.85	1.61, 2.08	80	73.55	244
R	2	Soft tissue sarcoma of mediastinum	<6	N/A	N/A	N/A	N/A	<5
R	2	Soft tissue sarcoma of paraorbit	<6	N/A	N/A	N/A	N/A	<5
R	2	Soft tissue sarcoma of paratestis2	0.05	N/A	N/A	N/A	N/A	6
R	2	Soft tissue sarcoma of pelvis	0.2	0.2	0.12, 0.27	49.66	46.83	26
R	2	Soft tissue sarcoma of retroperitoneum and peritoneum	0.01	0.29	0.20, 0.39	43.21	40.36	39
R	2	Soft tissue sarcoma of skin	1.07	1.05	0.87, 1.23	73.36	63.6	136
R	2	Soft tissue sarcoma of superficial trunk	0.66	0.64	0.50, 0.77	67.57	63.26	84
R	2	Soft tissue sarcoma of uterus2	0.39	0.39	0.28, 0.50	52.09	50.51	50
R	2	Soft tissue sarcoma of viscera	0.2	0.2	0.12, 0.28	25.06	23.31	26
R	2	Soft tissue sarcomas of other genitourinary tract	0.15	N/A	N/A	N/A	N/A	19
	1	TESTICULAR AND PARATESTICULAR CANCERS2	6.6	6.46	5.84, 7.08	98.7	97.7	422
R	2	Non seminomatous testicular cancer2	2.42	2.34	1.97, 2.71	99.47	98.74	155
R	2	Paratesticular adenocarcinoma with variants2	0	N/A	N/A	N/A	N/A	<5
R	2	Seminomatous testicular cancer2	3.75	3.71	3.24, 4.18	99.33	98.14	240
R	2	Spermatocytic seminoma2	<6	N/A	N/A	N/A	N/A	<5
R	2	Teratoma with malignant transformation2	0	-	-	-	-	<5
R	2	Testicular sex cord cancer2	<6	N/A	N/A	N/A	N/A	<5
	1	TROPHOBLASTIC TUMOURS OF PLACENTA2	0	0
R	2	Choriocarcinoma of placenta2	0	0
	1	TUMOURS OF CENTRAL NERVOUS SYSTEM (CNS)	7.76	7.46	6.99, 7.92	100.27	26.93	985
LC	2	Astrocystic tumours of CNS	6.34	6.08	5.66, 6.51	28.07	18.51	805
R	2	Choroid plexus carcinoma of CNS	<6	N/A	N/A	N/A	N/A	<5
R	2	Ependymal tumours of CNS	0.33	0.32	0.22, 0.42	102.45	82.34	42
R	2	Malignant meningioma	0.12	N/A	N/A	N/A	N/A	15
R	2	Neuronal and mixed neuronal-glial tumours	0.13	N/A	N/A	N/A	N/A	16
R	2	Oligodendroglial tumours of CNS	0.35	0.35	0.25, 0.45	92.17	89.31	45
R	2	Tumours of the pineal gland	<6	N/A	N/A	N/A	N/A	<5
Table Key
1Rarity designation; R= Rare (<6 incident cases per 100,000 people per year), LC= Less common (6-12 incident cases per 100,000 people per year), C= Common (>12 incident cases per 100,000 people per year)
ASR: Age Standardised Rate, not calculated if total cases is less than 20 in accordance with AIHW reporting guidelines (AIHW, 2011).
ASR 95%CI: Age standardised rate 95% Confidence Interval
RS 5yr: 5-year Relative Survival
Obs 5yr: 5-year Observed Survival
Cases: total number of cases from 01 Jan 2013-31 Dec 2017, case number suppressed if under 5
2 Sex-specific incidence rates
<6: Suppressed crude rate due to small numbers, noting the cancer designation is rare due to a crude rate of <6 cases per 100,000 people per year
<5: Suppressed case numbers as cases <5 (WA Health, 2019)
N/A: Data not available due to insufficient cell counts
